# Supplementary material for: Long non-coding RNA CCL14-AS suppresses invasiveness and lymph node metastasis of colorectal cancer cells by regulating MEP1A
Source: Cancer Cell Int. 2023 Feb 15;23:27. doi: 10.1186/s12935-023-02866-1 (PMC9933342; doi:10.1186/s12935-023-02866-1)
Supplement: Supplementary file 4 — Additional file 4: Table S1. List of cancer-related lncRNAs (lncRNAs differently expressed in CRC tissues compared with). [file 12935_2023_2866_MOESM4_ESM.xlsx]

## Sheet: supplemental table1
Supprelental table 1. List of cancer-related lncRNAs (lncRNAs differently expressed in CRC tissues compared with normal tissues（log2FC<-1.5,adj.p.Val<0.001))
ID	log2FoldChange	P.Value	adj.P.Val
ZNF667-AS1	-1.96721	1.09225e-38	3.05492e-37
MIR1-1HG-AS1	-3.53921	4.11259e-37	1.06024e-35
MIR1-1HG	-2.99517	2.81545e-14	1.80023e-13
GRIK1-AS1	-1.95578	8.43637e-15	5.60128e-14
MIR7-3HG	-1.79495	1.70322e-05	4.70899e-05
C5orf64	-1.88225	1.01766e-10	4.87835e-10
B3GALT5-AS1	-4.01741	2.44332e-31	4.608e-30
MIR22HG	-1.7901	1.09549e-51	6.15901e-50
PP7080	-3.02005	1.13893e-67	1.35426e-65
GPRACR	-2.49545	8.97728e-14	5.51726e-13
FAM78B-AS1	-1.70966	8.26629e-16	5.92728e-15
LINC02408	-1.97758	5.80098e-15	3.90044e-14
SERTAD4-AS1	-1.87691	1.23483e-29	2.12187e-28
AL645568.1	-1.59433	1.85384e-31	3.51865e-30
BVES-AS1	-3.58517	8.46439e-40	2.49285e-38
LINC02731	-1.95905	1.02382e-20	1.04093e-19
AP000812.1	-1.5586	3.76647e-08	1.40969e-07
AC134312.1	-2.21436	9.63298e-17	7.42055e-16
LINC02397	-2.05963	2.20306e-11	1.11841e-10
LINC02716	-2.11451	2.58562e-20	2.55921e-19
LINC00488	-2.17871	2.06853e-09	8.78602e-09
AP002358.1	-2.89245	2.93143e-18	2.52447e-17
LINC00955	-3.35729	6.50384e-17	5.07069e-16
RBM38-AS1	-1.58852	1.25313e-24	1.61905e-23
LINC01644	-1.60147	7.78146e-07	2.52941e-06
LINC01778	-1.91823	2.32286e-17	1.87002e-16
AL353801.1	-2.8922	2.71435e-25	3.63365e-24
AL020994.1	-2.62638	6.20152e-14	3.86312e-13
AL513217.1	-3.35746	1.45376e-28	2.33489e-27
LINC01014	-2.73474	2.43308e-07	8.35597e-07
LINC01991	-3.08664	2.23854e-05	6.09689e-05
HAGLR	-2.23103	4.76834e-26	6.64951e-25
DTNB-AS1	-2.26612	3.5446e-19	3.24322e-18
VSTM2A-OT1	-3.97749	1.70759e-17	1.38827e-16
AC090044.1	-2.02856	1.07605e-11	5.60865e-11
LINC01133	-1.68557	9.35561e-28	1.4317e-26
AL161785.1	-1.62127	2.3526e-16	1.75865e-15
CHL1-AS2	-3.03664	1.80455e-34	4.02257e-33
AC109309.1	-2.42453	4.19923e-12	2.26796e-11
LINC01754	-2.57101	3.15997e-12	1.72299e-11
AC009227.1	-1.51035	3.55538e-05	9.42485e-05
AC025165.1	-1.55659	4.22378e-13	2.46052e-12
AC007182.1	-4.51701	2.75707e-61	2.41358e-59
AP001347.1	-1.69751	1.77384e-16	1.33998e-15
LINC01266	-1.75211	1.52277e-07	5.34305e-07
PGM5-AS1	-5.08872	7.4771e-36	1.79446e-34
LINC01752	-2.46595	3.63828e-29	6.05757e-28
LINC01645	-4.24412	6.15684e-69	7.69104e-67
AL512363.1	-1.7676	7.12399e-17	5.54156e-16
AC083900.1	-1.67654	6.83221e-14	4.24351e-13
LINC00092	-2.59507	2.90026e-58	2.23531e-56
MIR137HG	-2.2899	1.36436e-05	3.82057e-05
AL121987.1	-2.12478	7.35075e-21	7.52174e-20
AF064860.1	-1.96405	9.19914e-09	3.67e-08
AC016027.1	-2.36431	1.9603e-111	1.22784e-108
SFTA1P	-2.60089	2.46785e-25	3.31364e-24
LINC02557	-3.06649	1.17806e-06	3.7533e-06
RFPL1S	-1.60621	7.04496e-15	4.70344e-14
AL136366.1	-2.33672	4.85093e-21	5.01921e-20
BX255923.1	-1.85859	6.04622e-08	2.21393e-07
CADM3-AS1	-2.2513	4.31431e-15	2.92516e-14
PDE9A-AS1	-3.58026	1.28701e-39	3.76047e-38
AL731557.1	-2.70327	4.6287e-33	9.61433e-32
C5orf67	-1.78363	2.35695e-06	7.27233e-06
UBXN10-AS1	-3.07391	1.24623e-46	5.30347e-45
FGF13-AS1	-1.89506	3.72776e-05	9.85654e-05
AC073283.2	-4.01631	1.12627e-65	1.19538e-63
GAS1RR	-2.60407	5.67927e-19	5.12506e-18
C12orf77	-2.0856	1.92308e-06	5.99141e-06
AL121929.1	-2.46322	8.73152e-13	4.95596e-12
LINC00390	-1.63245	1.42936e-09	6.17435e-09
AL158055.1	-2.77626	1.37617e-13	8.34008e-13
AL592429.2	-2.78965	1.48223e-11	7.63274e-11
LINC00974	-4.6987	1.05781e-39	3.10098e-38
LINC02554	-2.54586	2.78241e-12	1.52366e-11
LINC02668	-1.52855	0.00016608	0.000401052
FAM30A	-2.12876	6.94281e-16	5.00573e-15
LINC02798	-2.10247	9.64708e-17	7.43012e-16
HORMAD2-AS1	-1.58046	2.35646e-07	8.10286e-07
LINC01985	-3.36627	9.20145e-38	2.45175e-36
LINC01537	-2.50366	4.12134e-34	9.04641e-33
NCAM1-AS1	-1.98203	3.8654e-10	1.75855e-09
LINC01624	-2.31059	1.40439e-25	1.90759e-24
AC018647.1	-1.65988	5.12297e-15	3.45868e-14
AL158198.1	-1.87171	1.72933e-14	1.12336e-13
FLJ31104	-1.62971	1.18892e-34	2.67167e-33
TARID	-2.14027	1.51333e-30	2.72246e-29
IL6R-AS1	-2.26396	1.97745e-33	4.18359e-32
LYPLAL1-DT	-1.91069	6.59816e-16	4.76652e-15
AL355607.1	-3.17887	2.52754e-24	3.19688e-23
AC073050.1	-3.19458	3.00838e-30	5.33224e-29
LINC01013	-2.2876	1.37234e-23	1.65123e-22
BX284668.2	-1.96738	3.68319e-15	2.50912e-14
AL513542.1	-2.24865	1.95189e-20	1.94974e-19
THRB-AS1	-1.52497	1.15224e-11	5.98961e-11
AL669970.3	-1.94065	1.95324e-12	1.08119e-11
AL161457.1	-2.49368	6.25125e-07	2.05363e-06
AL137026.1	-1.92772	9.58677e-10	4.20613e-09
AC233976.1	-2.16009	4.935e-09	2.02309e-08
LINC02038	-1.90549	4.74144e-52	2.71372e-50
LINC00582	-2.40766	6.47544e-22	7.08238e-21
AL596223.1	-1.83944	2.83339e-15	1.94661e-14
LINC02829	-3.28597	2.54495e-23	3.01723e-22
AL359853.1	-1.85268	1.37106e-20	1.38511e-19
MBNL1-AS1	-2.81084	5.497e-62	4.94853e-60
LINC00484	-2.55753	2.05758e-14	1.32882e-13
LINC02812	-1.57341	4.53177e-07	1.51028e-06
AC092667.1	-3.07424	8.63337e-20	8.23717e-19
MKX-AS1	-2.38601	1.2592e-11	6.5281e-11
LINC01799	-2.7093	1.17903e-09	5.13443e-09
AC104024.1	-2.63037	4.83146e-23	5.63789e-22
AC006007.1	-3.85305	1.29626e-06	4.10761e-06
FOXD3-AS1	-2.74259	3.43073e-17	2.72735e-16
AL391807.1	-2.68162	7.81592e-19	6.99219e-18
LINC02541	-1.94363	2.9792e-25	3.987e-24
HHATL-AS1	-2.53383	1.48507e-12	8.2864e-12
LINC02884	-2.61864	4.59817e-39	1.31062e-37
LINC01160	-1.71611	1.3321e-15	9.38825e-15
LINC02613	-2.36621	1.76218e-23	2.11115e-22
AC005392.2	-2.53882	1.68883e-16	1.27837e-15
LINC00689	-1.5122	2.99472e-08	1.13401e-07
AL590428.1	-1.51249	4.95374e-08	1.83154e-07
DIRC3	-2.16411	4.95716e-20	4.8228e-19
LINC02723	-1.97376	2.29052e-23	2.72577e-22
AF064860.2	-2.45243	1.89607e-17	1.53561e-16
ARHGAP15-AS1	-3.00637	2.92865e-07	9.97398e-07
LINC01354	-2.39477	1.01051e-19	9.58175e-19
PGM5P4-AS1	-2.72385	5.70765e-16	4.14747e-15
LINC01798	-2.20009	2.02942e-13	1.21402e-12
AC078845.1	-1.54882	5.07381e-07	1.68175e-06
GCSIR	-2.02008	1.07207e-16	8.23361e-16
LINC01412	-2.45543	4.69022e-10	2.1154e-09
AC092809.2	-1.77284	5.0155e-16	3.66367e-15
AC002511.1	-1.54097	1.90205e-10	8.90004e-10
LINC01022	-1.58668	3.29561e-05	8.78334e-05
AC004990.1	-1.93524	6.40631e-17	4.99904e-16
AF165147.1	-2.37366	1.01967e-23	1.23828e-22
CYP1B1-AS1	-1.58463	6.09652e-18	5.12996e-17
LINC00702	-1.54045	2.43488e-09	1.02603e-08
LINC01687	-3.31243	3.91347e-13	2.28664e-12
OSTN-AS1	-2.94993	2.33719e-22	2.62071e-21
LINC01783	-2.36094	1.06796e-15	7.57833e-15
FHAD1-AS1	-2.64828	2.75496e-14	1.76206e-13
B4GALT1-AS1	-1.74522	2.90411e-56	2.0211e-54
PANTR1	-2.76963	3.83468e-08	1.43401e-07
AC004947.1	-3.18664	5.63345e-34	1.22267e-32
AC103563.7	-2.01789	9.82899e-07	3.15622e-06
AL772337.2	-3.0611	5.4798e-05	0.000141764
AL157895.1	-1.79459	1.56293e-15	1.09492e-14
LINC01781	-2.46733	5.67263e-19	5.1201e-18
LINC01505	-3.10506	1.22244e-25	1.67065e-24
JAZF1-AS1	-2.86993	7.30493e-30	1.27345e-28
AL022724.2	-1.65107	1.45513e-08	5.6989e-08
EPCAM-DT	-2.53438	7.32533e-58	5.50278e-56
AL139339.1	-1.50549	2.20783e-14	1.42255e-13
LINC01135	-1.8009	4.42428e-38	1.19388e-36
ECI2-DT	-1.84291	2.08401e-33	4.40277e-32
LINC00163	-2.0901	4.80633e-11	2.37175e-10
DPP10-AS1	-2.27998	1.62806e-06	5.10445e-06
LINC00940	-2.38168	1.71598e-17	1.39483e-16
MLIP-AS1	-2.59153	0.000380817	0.000872279
AC026391.1	-4.28322	1.31108e-23	1.57923e-22
AL022318.1	-2.96334	9.97377e-28	1.52421e-26
LINC01634	-2.95146	8.26666e-22	8.98184e-21
AC007556.1	-3.0284	1.88901e-14	1.22387e-13
LINC01055	-2.5791	1.15941e-23	1.40224e-22
AL135924.2	-2.05558	1.94617e-11	9.91957e-11
LINC00402	-2.08016	3.86238e-11	1.92367e-10
TRDN-AS1	-3.11321	4.8932e-05	0.000127546
AC103923.1	-1.66444	8.79744e-20	8.38472e-19
AL391987.4	-2.03506	6.48787e-15	4.3439e-14
AL390860.1	-2.12065	9.44353e-09	3.76311e-08
RBMS3-AS3	-2.57479	1.11461e-17	9.21853e-17
AC110995.1	-2.8911	2.58812e-40	7.79256e-39
TRHDE-AS1	-1.77943	7.19049e-05	0.000182798
AC005220.1	-1.90935	1.34031e-08	5.26359e-08
VLDLR-AS1	-1.79684	6.30136e-16	4.561e-15
SDK1-AS1	-1.68137	2.84353e-07	9.70116e-07
LINC01829	-2.58305	7.12244e-15	4.75232e-14
CLCA4-AS1	-2.44031	1.68642e-33	3.5798e-32
HAND2-AS1	-4.85442	1.001e-61	8.92092e-60
LINC01797	-2.38402	4.13356e-07	1.38463e-06
LINC01502	-1.85678	0.000170083	0.000410115
AL954642.1	-2.63207	2.21307e-16	1.6577e-15
LINC01351	-3.02616	6.95563e-09	2.81127e-08
AC007384.1	-1.82799	4.75538e-20	4.63053e-19
AL161629.1	-2.29391	3.91403e-06	1.17656e-05
LINC02245	-2.10666	1.15819e-13	7.06334e-13
AC022034.1	-2.50624	2.03546e-33	4.30223e-32
LINC00844	-2.88441	4.60791e-08	1.70979e-07
LINC01352	-2.15256	2.53385e-22	2.83337e-21
LINC01625	-2.65154	7.62111e-09	3.06825e-08
LINC02031	-2.8955	3.57798e-18	3.05993e-17
LINC02023	-3.96424	5.17686e-29	8.55836e-28
AC092691.1	-2.91317	7.06808e-07	2.30883e-06
AC108718.1	-1.92103	7.62139e-07	2.48083e-06
AC244205.1	-1.88438	4.42508e-12	2.38617e-11
BX664727.3	-1.80746	2.08082e-12	1.14937e-11
CDKN2B-AS1	-4.9245	1.10806e-64	1.12503e-62
AL512306.3	-1.99075	5.96391e-14	3.72031e-13
ADAMTS9-AS1	-3.29489	4.45734e-23	5.21089e-22
LINC00877	-1.64044	1.13755e-16	8.71158e-16
ADAMTS9-AS2	-2.63757	2.55674e-24	3.23289e-23
AL158847.1	-2.0648	7.85676e-18	6.56763e-17
LINC00996	-1.57369	3.20763e-20	3.15729e-19
AC093627.6	-2.89919	1.01111e-25	1.38781e-24
ARHGEF26-AS1	-2.01029	1.74137e-11	8.91452e-11
AC021074.3	-1.84502	0.000240638	0.000568558
LINC02000	-3.71654	1.16997e-48	5.6006e-47
IL12A-AS1	-1.54655	1.887e-13	1.1308e-12
AC246787.2	-2.02181	1.23071e-10	5.84731e-10
LIFR-AS1	-2.36905	5.17726e-31	9.54157e-30
AC107959.1	-1.78068	2.39083e-38	6.53879e-37
MIR3150BHG	-2.56595	1.6446e-25	2.23115e-24
A2M-AS1	-1.77066	1.17008e-29	2.01684e-28
LINC02447	-1.6259	8.33085e-25	1.08965e-23
LINC00461	-2.74746	1.62094e-20	1.63199e-19
AP004609.1	-2.34883	1.70893e-11	8.7565e-11
LINC00682	-4.683	1.19371e-42	4.10561e-41
LINC01550	-1.52347	5.73721e-09	2.33858e-08
AC040168.1	-2.58169	3.27883e-23	3.86259e-22
AP000802.1	-2.6821	2.94433e-24	3.70508e-23
AL160313.1	-1.58241	2.47691e-22	2.77318e-21
LINC02268	-3.94393	1.39945e-37	3.68689e-36
TRPC7-AS1	-1.98541	1.04809e-19	9.93171e-19
AC004053.1	-1.52467	0.00011767	0.000290556
MEF2C-AS1	-2.85786	3.48567e-33	7.28093e-32
GDNF-AS1	-1.98831	1.20474e-13	7.33719e-13
LINC02511	-2.22668	0.000264866	0.000622003
LINC02362	-1.71188	5.15229e-20	5.00935e-19
SEMA6A-AS2	-2.70552	1.35003e-41	4.33482e-40
CASC16	-1.51457	3.94302e-13	2.30269e-12
LINC02057	-2.59404	7.12723e-25	9.36351e-24
LINC01016	-1.97993	1.80978e-16	1.3662e-15
AC092834.1	-3.43871	1.20972e-18	1.07188e-17
AC005699.1	-1.63137	1.81437e-11	9.2701e-11
AC110813.1	-1.9693	0.000368982	0.000847222
LINC02261	-2.40525	6.2168e-09	2.52505e-08
AC108156.1	-1.73186	7.61766e-07	2.47996e-06
LINC02147	-2.73729	8.39813e-17	6.49858e-16
AC138819.1	-2.02243	3.09741e-12	1.69012e-11
AC116337.3	-1.50344	2.38825e-05	6.47687e-05
LINC01018	-1.93021	2.36502e-08	9.06446e-08
AP000866.2	-2.11806	7.07269e-50	3.60286e-48
AC093607.1	-3.45266	6.83361e-23	7.90987e-22
LINC02430	-2.14827	1.10506e-06	3.53091e-06
EDIL3-DT	-2.47052	1.12241e-41	3.61176e-40
STK32A-AS1	-1.94001	0.000110722	0.000274482
AC008808.2	-2.20584	4.62262e-12	2.48847e-11
AC005674.1	-2.15858	8.11085e-23	9.32759e-22
FAM218A	-1.90382	8.58932e-14	5.28613e-13
AC104407.1	-4.07112	1.61151e-18	1.41185e-17
AC091435.2	-2.14015	1.60995e-12	8.96634e-12
AL121796.1	-1.89324	5.06137e-06	1.49996e-05
LINC02269	-2.45419	1.5947e-06	5.00301e-06
AL391335.1	-1.65802	6.8125e-05	0.000173695
LINC02381	-1.60152	4.11429e-25	5.46332e-24
AC074131.1	-1.89906	2.24855e-06	6.95086e-06
AL161781.2	-2.26347	2.17408e-07	7.50707e-07
AC016924.1	-1.69992	3.68825e-07	1.24164e-06
AC025470.2	-4.01022	2.58174e-43	9.20709e-42
AC079467.1	-3.00716	2.26482e-10	1.05167e-09
AC106895.2	-1.84959	0.000224694	0.000532698
LINC02106	-2.12836	1.15407e-07	4.10317e-07
AC116345.3	-3.12121	7.35518e-27	1.07033e-25
AC004707.1	-2.63696	1.57875e-46	6.67383e-45
AP003548.1	-2.1136	2.52659e-20	2.50357e-19
AC026904.1	-2.14995	5.28168e-06	1.56161e-05
AC104211.1	-2.50069	3.38767e-17	2.69408e-16
AP001330.1	-3.22116	1.2648e-13	7.68716e-13
AC046195.1	-2.27282	1.31673e-05	3.69674e-05
CA3-AS1	-3.09869	1.88064e-51	1.04282e-49
AC022915.2	-1.82498	8.25057e-14	5.08328e-13
KCNIP1-OT1	-2.95981	2.02179e-15	1.40333e-14
LINC02866	-2.35439	2.19811e-13	1.31035e-12
AC021678.2	-2.10118	5.19378e-10	2.33494e-09
LINC01289	-3.87519	5.69649e-10	2.54935e-09
AC022217.3	-2.19042	7.2898e-26	1.0071e-24
AC069133.1	-4.89172	1.34925e-09	5.84234e-09
AC079015.1	-1.51134	4.20756e-10	1.90661e-09
AC021546.1	-2.20425	4.75923e-05	0.000124279
AC011365.1	-2.12959	2.80745e-18	2.42098e-17
AC104051.2	-3.06149	9.88481e-21	1.00615e-19
AC022733.1	-2.25261	1.06637e-14	7.0318e-14
AC011365.2	-1.97724	3.62514e-21	3.77992e-20
AC022034.4	-2.57693	8.21379e-17	6.36258e-16
AC021242.2	-2.20705	3.25595e-07	1.10295e-06
AC068189.1	-2.62952	1.06149e-23	1.2873e-22
AC103770.1	-2.1724	0.000302359	0.000703733
AC026688.2	-2.45585	3.7383e-05	9.88208e-05
AC087855.2	-1.59103	6.21817e-07	2.04366e-06
MPPED2-AS1	-2.48749	3.84366e-08	1.437e-07
AP001107.5	-3.12327	1.9452e-45	7.76527e-44
AF186192.1	-1.51262	7.72985e-07	2.51356e-06
AC087379.1	-4.70682	9.99891e-59	7.87012e-57
AC087379.2	-3.50063	8.64358e-23	9.91971e-22
AP003396.3	-1.90496	4.56352e-06	1.35976e-05
AC087277.2	-1.55156	6.09265e-09	2.47666e-08
MIR100HG	-1.53325	6.18542e-13	3.55574e-12
AC120036.4	-1.72237	2.66634e-11	1.34363e-10
AP003064.2	-1.79649	1.32486e-08	5.20475e-08
AP000944.1	-2.59882	1.05214e-38	2.95017e-37
LINC01489	-1.85947	5.76538e-09	2.34963e-08
IFNG-AS1	-1.57414	1.53156e-06	4.81787e-06
LINC00507	-4.18944	1.31356e-30	2.37075e-29
AC009509.2	-1.89017	9.80744e-12	5.12873e-11
MRGPRF-AS1	-2.60279	2.86073e-29	4.79711e-28
AC135586.2	-2.41048	9.27811e-44	3.37649e-42
LINC02441	-2.37412	5.25753e-27	7.71387e-26
RERG-IT1	-2.06582	4.2566e-06	1.27249e-05
AC005906.2	-2.47668	0.000199437	0.000476044
AC005342.2	-2.2008	4.54615e-11	2.2486e-10
AC129102.1	-1.63266	0.00010005	0.000249233
AC087241.2	-1.65948	1.79124e-13	1.07487e-12
AC091078.1	-2.18572	9.03912e-09	3.60907e-08
AC126178.1	-2.73597	2.70175e-20	2.67296e-19
AL139020.1	-3.24846	2.44182e-10	1.13127e-09
AC092652.1	-3.75708	6.28047e-14	3.91066e-13
LINC01154	-1.79845	0.000168732	0.00040708
HLX-AS1	-2.21588	9.33862e-17	7.20253e-16
LINC01475	-2.5191	3.12594e-34	6.89553e-33
AC025265.3	-1.54792	4.32041e-08	1.607e-07
CASC18	-2.7272	4.35383e-28	6.76518e-27
AL110292.1	-2.19955	1.91714e-05	5.26929e-05
AC079313.2	-3.7569	1.78229e-25	2.41132e-24
AC009522.1	-3.07375	6.50511e-13	3.73035e-12
AC012085.2	-3.5729	6.07528e-15	4.07686e-14
LINC00640	-1.91183	2.68653e-16	1.99721e-15
LINC02287	-1.82374	2.70304e-06	8.28156e-06
FRMD6-AS2	-3.38117	7.02387e-15	4.69077e-14
AL133467.1	-1.71592	6.27855e-13	3.60694e-12
LINC02292	-2.05047	1.86904e-25	2.52409e-24
AL121821.2	-1.72042	1.28394e-08	5.05336e-08
AL162171.1	-1.53603	1.4678e-23	1.7637e-22
AL355102.4	-1.5156	3.1917e-07	1.08217e-06
LINC02289	-1.68591	1.28576e-18	1.13518e-17
AL132642.1	-3.12462	8.58554e-27	1.24448e-25
AL445363.1	-2.44859	6.18528e-31	1.1357e-29
AL121790.2	-3.69353	2.46795e-35	5.7643e-34
AL445363.2	-3.39338	6.31099e-20	6.1052e-19
AC068722.1	-1.62605	3.97941e-06	1.19476e-05
LINC02490	-4.83616	1.23656e-29	2.12403e-28
LINC02206	-1.93722	2.81061e-07	9.594e-07
AF111167.2	-1.82959	5.69797e-68	6.83004e-66
AC025580.1	-1.61625	2.91447e-14	1.86194e-13
AC087482.1	-2.10296	1.7009e-13	1.02273e-12
AC090825.1	-1.71081	6.50353e-17	5.07069e-16
AC103740.1	-2.23024	1.43749e-24	1.8508e-23
CERS3-AS1	-2.33314	6.58839e-05	0.000168377
AC010247.2	-1.75944	5.98987e-18	5.04117e-17
AC055874.1	-4.32909	5.95046e-16	4.31755e-15
LINC02568	-2.91327	9.28687e-32	1.80033e-30
AC024651.1	-3.68582	6.01742e-10	2.68703e-09
AC027243.1	-1.65755	8.75731e-07	2.82884e-06
AC087516.2	-2.86315	4.37915e-07	1.46161e-06
AL365361.1	-2.24491	1.27035e-21	1.36392e-20
PWRN1	-1.62163	0.000205754	0.000490305
AC026461.2	-2.8668	1.61038e-05	4.4645e-05
LINC01571	-2.61412	3.1242e-13	1.83924e-12
AC134312.3	-2.21202	1.55515e-09	6.69562e-09
AC020779.2	-2.92067	1.09338e-47	4.91147e-46
AC120498.2	-1.9431	3.24798e-09	1.35308e-08
AL359711.2	-1.61417	3.26909e-37	8.46214e-36
AC108206.1	-1.87439	2.63321e-06	8.0754e-06
AC007541.1	-1.6496	1.11369e-34	2.5077e-33
AC010336.2	-2.09962	2.05965e-17	1.66324e-16
AC096734.2	-1.7313	4.64537e-14	2.92571e-13
AC009133.3	-2.60262	1.02758e-27	1.56928e-26
AC022893.2	-2.17036	1.28331e-10	6.08811e-10
AL356489.2	-3.32473	5.78584e-29	9.52266e-28
AC005730.2	-1.97254	2.63215e-13	1.55761e-12
AC036108.2	-2.10167	9.17552e-11	4.41129e-10
AC099524.1	-1.7525	9.05678e-15	6.00066e-14
AP003071.3	-2.55394	5.62845e-18	4.74868e-17
AC110491.1	-4.76076	1.94749e-17	1.57582e-16
AC020978.4	-2.72945	3.53367e-67	4.05015e-65
AC084064.1	-2.69578	1.3531e-05	3.79238e-05
AC009097.4	-2.00916	2.60067e-18	2.25052e-17
LINC01976	-1.81053	0.000260519	0.000612246
AC036108.3	-3.31322	3.31126e-50	1.72835e-48
AP003071.4	-2.35757	3.12644e-28	4.906e-27
AL158211.1	-1.58228	4.79459e-09	1.96806e-08
AL133383.1	-2.10376	2.09201e-20	2.08456e-19
AL034346.1	-2.14581	3.37211e-31	6.2956e-30
LINC02616	-2.52193	4.34308e-10	1.96601e-09
AC093627.7	-1.72278	7.09601e-13	4.05717e-12
AC144831.1	-1.93211	4.97576e-30	8.75997e-29
AC129507.1	-1.59396	4.56784e-12	2.46077e-11
LINC02185	-3.00956	1.02962e-37	2.73691e-36
AL157931.1	-2.79631	5.93088e-10	2.64944e-09
LINC00621	-2.21964	8.21663e-11	3.96443e-10
AF001548.1	-3.6994	6.96072e-38	1.86364e-36
LINC01975	-2.57208	2.48163e-25	3.33113e-24
LINC01982	-1.8736	6.93139e-07	2.26635e-06
TMEM220-AS1	-2.66495	2.12868e-64	2.12253e-62
AC015908.2	-2.24999	6.79064e-29	1.11188e-27
AC015908.3	-2.89996	5.42352e-49	2.65043e-47
LINC01894	-1.82627	4.88919e-07	1.62429e-06
AC004147.4	-3.69265	1.21254e-18	1.07416e-17
PCAT18	-2.80843	8.509e-13	4.83522e-12
AC009084.1	-1.8344	7.66457e-11	3.70893e-10
AC005358.1	-3.97471	4.82474e-47	2.09328e-45
AC015922.2	-1.85444	2.98108e-25	3.98831e-24
AC016888.1	-2.08816	8.64033e-42	2.79247e-40
AC015908.4	-2.04244	2.13465e-08	8.21906e-08
AC018697.1	-2.26041	5.66832e-24	7.01575e-23
AL135905.1	-1.64182	5.89841e-37	1.50492e-35
AC023421.1	-1.64045	0.000340354	0.000785504
AP005264.1	-1.68002	7.08811e-07	2.31487e-06
SLC14A2-AS1	-1.50123	6.51478e-06	1.90542e-05
AC005884.1	-1.82977	8.26858e-05	0.00020843
AC105105.1	-2.84767	6.47046e-19	5.81427e-18
LINC01140	-1.98795	1.19174e-26	1.71404e-25
AC004637.1	-1.93131	1.74127e-09	7.45437e-09
AC002398.2	-3.52917	1.65817e-20	1.66608e-19
MIR122HG	-1.83472	0.000112564	0.000278862
AC005180.1	-2.98867	6.82546e-20	6.58713e-19
SETBP1-DT	-1.70644	3.3468e-28	5.23332e-27
AC007993.2	-2.24212	1.75899e-09	7.52733e-09
ZNF582-AS1	-1.80846	2.58776e-32	5.15593e-31
AC021683.1	-2.23589	3.99454e-13	2.33125e-12
AC005180.2	-2.88663	3.77532e-21	3.93099e-20
AC021683.2	-1.56632	3.96631e-07	1.33081e-06
MIR497HG	-2.51687	6.05186e-71	8.15552e-69
AC002546.1	-1.72497	3.35348e-05	8.92581e-05
LINC02078	-1.76102	5.32345e-07	1.76054e-06
AC010776.2	-4.31112	1.65214e-23	1.98092e-22
AC243960.1	-1.5734	5.26735e-20	5.11898e-19
FENDRR	-2.05426	2.39226e-38	6.53879e-37
AC135012.3	-2.45221	3.70084e-37	9.56305e-36
AC123912.4	-3.71815	4.72532e-24	5.87311e-23
LINC01081	-1.78984	9.86497e-23	1.12807e-21
LINC02132	-2.38485	4.29469e-17	3.39355e-16
AC010336.5	-2.36587	2.64098e-11	1.33175e-10
LINC01082	-2.70472	2.82596e-39	8.11319e-38
AC011503.1	-1.52132	0.000160423	0.000388276
U62631.1	-1.85531	7.3424e-07	2.39457e-06
AC092723.1	-3.43507	4.48833e-46	1.86021e-44
AL162424.1	-2.19951	3.16041e-27	4.70055e-26
AC104819.3	-1.50705	2.61915e-25	3.50937e-24
AP001554.1	-3.22612	6.37098e-33	1.31595e-31
AC009549.1	-1.8299	9.02525e-14	5.54521e-13
AP003973.2	-1.68507	2.78849e-08	1.05971e-07
AC006237.1	-1.92015	1.60952e-13	9.70271e-13
AC106881.1	-1.81332	1.16313e-30	2.10609e-29
LINC02427	-1.91451	1.48317e-15	1.04084e-14
AC012640.3	-1.63636	6.76378e-11	3.29202e-10
AC008494.3	-1.65027	2.72828e-74	4.30246e-72
AL109910.2	-2.307	4.47242e-16	3.27897e-15
LINC01215	-1.73805	5.95887e-14	3.71769e-13
LINC01954	-3.03702	1.40808e-28	2.26469e-27
FGF14-AS2	-2.18533	6.76247e-31	1.23861e-29
AF106564.1	-1.95454	3.29523e-08	1.24209e-07
AC011306.1	-3.35722	2.17223e-28	3.43898e-27
AC009102.2	-3.58395	6.04117e-30	1.0577e-28
AL357054.4	-2.77581	1.49664e-71	2.08643e-69
AL592494.2	-1.72788	3.45182e-08	1.29793e-07
AC063944.2	-1.58126	3.47453e-05	9.22649e-05
AC009336.1	-1.92632	1.61728e-13	9.74683e-13
AL445423.1	-1.85476	1.39403e-15	9.81224e-15
AC079834.1	-1.81845	2.4811e-16	1.85161e-15
LINC01990	-2.02024	1.38878e-10	6.57166e-10
AC133644.1	-1.6828	8.39991e-10	3.70367e-09
AC096733.2	-1.69248	3.89922e-26	5.46493e-25
AC010776.3	-2.80549	0.000267343	0.000627521
AC011472.4	-1.57897	6.86492e-10	3.04893e-09
AC024337.2	-2.10989	3.38583e-18	2.90174e-17
AC009163.6	-2.1894	3.31054e-11	1.65605e-10
AC068722.2	-1.72633	3.43522e-16	2.53682e-15
AC027807.2	-2.48208	1.82455e-16	1.37665e-15
AP001065.3	-1.55614	1.30888e-15	9.23339e-15
AJ011932.1	-1.67992	2.51497e-13	1.49065e-12
AC009831.3	-1.89558	1.06853e-12	6.02568e-12
AC130371.2	-1.98868	1.02475e-32	2.09621e-31
AC007671.1	-1.92163	2.01638e-11	1.0268e-10
AC026469.1	-1.82148	8.41934e-27	1.22119e-25
AC048382.5	-1.55875	6.81143e-29	1.11487e-27
AC104971.3	-2.52251	6.36938e-17	4.97109e-16
AC244100.2	-1.60699	5.51545e-15	3.71183e-14
AL390755.1	-2.52162	2.0561e-14	1.32825e-13
AC021491.4	-2.36956	1.12576e-43	4.07353e-42
AL591926.2	-1.72945	4.75961e-07	1.58313e-06
AC023510.2	-1.58211	4.1248e-07	1.3819e-06
AC015922.3	-1.66514	9.75664e-21	9.9356e-20
AC090164.3	-1.57289	3.11729e-15	2.13505e-14
LINC02881	-2.56217	3.28763e-20	3.23317e-19
PGM5P3-AS1	-1.97013	2.99387e-07	1.01836e-06
AL138995.1	-2.0859	8.39485e-40	2.47401e-38
AC009159.3	-1.59002	7.90687e-19	7.07213e-18
AC010998.3	-1.9655	3.18275e-06	9.6753e-06
EPB41L4A-DT	-1.64053	2.04521e-23	2.44102e-22
KLHL30-AS1	-2.13217	4.13339e-14	2.61251e-13
AC025280.2	-1.67588	2.35389e-13	1.39909e-12
LINC02033	-2.19137	6.00255e-26	8.32625e-25
PTENP1-AS	-2.76425	1.3497e-15	9.50776e-15
LINC01080	-2.71496	2.69954e-15	1.85694e-14
LINC01394	-2.04842	2.35805e-23	2.80462e-22
LINC00891	-3.22984	1.26173e-40	3.85374e-39
