# Supplementary material for: Long non-coding RNA CCL14-AS suppresses invasiveness and lymph node metastasis of colorectal cancer cells by regulating MEP1A
Source: Cancer Cell Int. 2023 Feb 15;23:27. doi: 10.1186/s12935-023-02866-1 (PMC9933342; doi:10.1186/s12935-023-02866-1)
Supplement: Supplementary file 5 — Additional file 5: Table S2. List of metastasis-related lncRNAs (differently expressed lncRNA in metastatic samples compared with non-metastatic samples（log2FC<-0.5, adj.P.val<0.001)). [file 12935_2023_2866_MOESM5_ESM.xlsx]

## Sheet: Supplemental table 2
Supplemental table 2. List of metastasis-related lncRNAs (differently expressed lncRNA in metastatic samples compared with non-metastatic samples（log2FC<-0.5, adj.P.val<0.001))
ID	log2FoldChange	P.Value	adj.P.Val
SMAD5-AS1	-1.34542	1.47599e-12	7.30135e-10
AC131971.1	-0.720661	3.27433e-07	1.76265e-05
CARNMT1-AS1	-0.734923	8.56471e-07	3.88019e-05
AL445248.1	-0.762991	1.29559e-05	0.000328893
C1orf195	-0.818311	1.3752e-05	0.000343856
AC121338.1	-1.88807	5.14634e-20	1.44913e-16
AC112512.1	-1.6565	4.68085e-13	2.59617e-10
RABGAP1L-IT1	-1.38828	3.32745e-06	0.000114049
AL359094.1	-1.29429	2.07674e-11	6.13075e-09
LINC00114	-0.723181	5.68288e-09	6.64624e-07
AL360093.1	-0.769788	3.14861e-05	0.000648975
WARS2-IT1	-1.18855	4.85297e-06	0.000152881
TTC21B-AS1	-1.48863	1.04273e-08	1.08131e-06
E2F3-IT1	-1.96064	2.53354e-05	0.000550075
AL034349.1	-1.66843	4.75984e-05	0.000889881
EML4-AS1	-0.604505	3.17461e-05	0.000652536
AL513412.1	-1.89867	1.08176e-05	0.000288411
LARGE-AS1	-1.16148	2.65532e-06	9.52169e-05
EIF1AX-AS1	-1.15402	1.03237e-06	4.45646e-05
AL355336.1	-1.08508	9.20156e-06	0.000252687
AL591623.1	-1.21962	4.49635e-05	0.000851136
MPRIP-AS1	-0.98953	3.16378e-05	0.000651369
AC114737.2	-1.48685	2.09724e-07	1.23031e-05
FAF1-AS1	-1.52719	2.99974e-06	0.000104679
AC023590.1	-0.722135	1.92234e-06	7.42292e-05
PCA3	-1.47777	6.08082e-11	1.50402e-08
AL512444.1	-1.31464	6.76146e-07	3.18136e-05
AL365271.1	-1.74542	2.6587e-05	0.000572832
ARHGAP26-AS1	-1.51851	1.17358e-06	4.93229e-05
AC016831.1	-0.801412	1.04087e-14	1.08863e-11
BTBD9-AS1	-2.44247	4.51555e-11	1.13998e-08
PLCG1-AS1	-0.538472	3.01241e-05	0.000629408
SMCR5	-1.36975	3.5804e-08	2.95856e-06
AC092801.1	-1.74964	2.21346e-06	8.28485e-05
AL358075.1	-0.882907	2.36669e-05	0.000522843
LINC01630	-1.14205	4.30861e-05	0.000824901
AC009365.3	-2.32085	3.13982e-08	2.65442e-06
AL355613.1	-1.22749	6.93096e-06	0.00020041
ZMYM4-AS1	-1.0013	5.08755e-05	0.000936323
CLYBL-AS2	-0.963349	1.9052e-05	0.000444497
AL033504.1	-0.821365	2.52129e-06	9.16528e-05
ASH1L-IT1	-1.47936	2.15846e-05	0.00048928
AL136979.1	-1.39542	1.76996e-07	1.06041e-05
AC106873.1	-2.68663	7.89693e-11	1.90181e-08
AL031668.1	-2.23645	3.61441e-13	2.20515e-10
AL451047.1	-1.65753	1.0837e-05	0.000288719
AL136115.1	-1.2622	4.66692e-11	1.17012e-08
TTC3-AS1	-0.608666	5.08618e-05	0.000936323
AL138963.1	-0.891397	1.02602e-06	4.43954e-05
AL353804.1	-0.517081	2.65645e-06	9.52169e-05
AL353771.1	-1.96862	4.31686e-05	0.000825186
HNF4A-AS1	-1.07675	1.3228e-10	2.96077e-08
ASTN2-AS1	-1.67872	4.42921e-05	0.000841717
AC069542.1	-1.45381	5.4705e-09	6.43901e-07
GK-IT1	-0.868072	2.69902e-06	9.64979e-05
AL391863.1	-1.62637	8.74009e-08	6.07096e-06
RABGAP1L-AS1	-2.01482	2.96004e-10	5.70291e-08
AC018462.1	-0.974135	2.351e-10	4.80787e-08
AC022400.2	-0.977148	9.99788e-06	0.000270497
CDC42-IT1	-0.975518	6.47295e-07	3.06623e-05
AC006059.1	-0.703675	2.40358e-07	1.37908e-05
AL022316.1	-0.718263	8.80428e-07	3.97888e-05
SMYD3-IT1	-1.79239	5.55043e-07	2.69468e-05
ALG14-AS1	-1.46112	1.55714e-06	6.25008e-05
AL031770.1	-0.837396	2.49131e-05	0.000543486
LINC00102	-1.07859	1.26246e-05	0.000322946
AC093423.2	-1.29743	9.35713e-08	6.43848e-06
AL390774.2	-1.68999	1.26408e-06	5.2404e-05
MIR205HG	-1.70983	2.43687e-05	0.000533837
AL121672.1	-0.873649	1.92696e-12	8.92891e-10
AC022395.1	-1.25282	1.6512e-10	3.53229e-08
AL031666.1	-0.938247	6.77238e-08	4.97811e-06
DLG3-AS1	-0.69034	6.89677e-09	7.76809e-07
AC009542.1	-0.966696	4.64107e-06	0.000147347
AC092168.2	-0.969666	4.97351e-10	8.58774e-08
USP12-AS1	-2.78457	1.50161e-06	6.06706e-05
AL158166.2	-0.54426	6.93107e-06	0.00020041
AL133260.2	-1.38285	4.49912e-05	0.000851136
OSBPL10-AS1	-1.1558	2.8662e-06	0.000100982
MRTFA-AS1	-1.02837	2.05056e-09	2.75966e-07
CFTR-AS1	-1.30043	4.62375e-07	2.32177e-05
AC012370.1	-1.56865	3.92799e-08	3.16018e-06
PLCE1-AS2	-1.36374	2.42158e-06	8.91796e-05
AL049820.1	-2.06012	4.33767e-05	0.000828299
LINC00472	-0.689817	3.76537e-05	0.000741846
FAM53B-AS1	-1.81829	1.45628e-13	1.06029e-10
AL133480.1	-2.93285	4.72088e-12	1.94171e-09
AL117382.3	-0.861608	2.52538e-06	9.17105e-05
ERI3-IT1	-0.980369	2.56806e-08	2.23444e-06
AP001442.1	-1.64589	6.44922e-13	3.47177e-10
AC068533.3	-1.14662	5.71823e-10	9.60191e-08
AC002064.2	-1.37366	1.16202e-11	3.86699e-09
PCCA-AS1	-1.58544	5.33404e-12	2.09738e-09
AC007314.1	-0.965493	5.19675e-07	2.56724e-05
AL360091.3	-1.5715	1.56107e-06	6.25899e-05
AC010978.1	-0.861636	3.89214e-07	2.02957e-05
LINC01871	-0.673324	2.23246e-09	2.96092e-07
PHACTR2-AS1	-1.39696	2.52891e-09	3.28274e-07
AC007731.3	-2.05481	4.11817e-10	7.2826e-08
AL020995.1	-1.62409	6.01136e-10	9.9571e-08
AC099811.1	-0.734314	2.52374e-05	0.000548599
DIAPH2-AS1	-0.747506	1.43434e-06	5.85345e-05
SHANK2-AS2	-1.44509	6.16161e-06	0.000183113
LINC02195	-0.622426	7.54782e-06	0.000215184
AL035448.1	-0.865639	5.00531e-07	2.48608e-05
RC3H1-IT1	-2.12462	1.11896e-07	7.47454e-06
BCL2L1-AS1	-0.940187	1.30599e-07	8.32876e-06
STARD13-AS	-0.97268	2.05957e-10	4.25948e-08
AL354794.1	-2.37341	4.54004e-06	0.000144973
AL354726.1	-1.01282	1.03126e-07	6.99077e-06
ANKRD44-IT1	-1.56373	1.23574e-06	5.14456e-05
AL157938.2	-1.16421	3.65185e-12	1.5556e-09
CREB3L2-AS1	-2.36492	1.7573e-08	1.64101e-06
AL136982.3	-1.59386	4.74119e-08	3.67243e-06
AL445489.1	-1.34194	3.42495e-05	0.000689954
AC008937.2	-1.68139	1.86043e-05	0.000436224
AL163192.1	-2.77029	8.40293e-11	2.01044e-08
NFIA-AS1	-2.76746	2.75487e-14	2.63698e-11
CELF2-AS2	-2.73948	2.98167e-05	0.000624848
LINC02863	-0.888557	4.50577e-07	2.26875e-05
AC080162.1	-0.842822	1.50606e-08	1.47015e-06
PLCH1-AS1	-1.20804	4.63541e-08	3.61963e-06
AC004594.1	-0.671832	1.57472e-05	0.000380975
THOC7-AS1	-1.3502	3.94359e-08	3.16038e-06
AC064852.1	-1.84446	1.2926e-05	0.000328361
MECOM-AS1	-0.813314	3.59543e-05	0.000715684
ZBTB20-AS1	-1.57916	1.65394e-11	5.13085e-09
XACT	-1.49235	6.6149e-07	3.12849e-05
AC112496.1	-0.615944	2.61534e-06	9.42979e-05
ZBTB20-AS5	-2.24355	8.76277e-06	0.000243008
ZBTB20-AS4	-1.25683	1.42868e-09	2.08359e-07
AC007849.1	-2.04373	3.2173e-11	8.65974e-09
GK-AS1	-0.683024	2.36316e-07	1.36016e-05
AC107021.1	-0.841127	2.75582e-05	0.000588905
FOXP1-AS1	-1.0254	2.43414e-06	8.92826e-05
AC022075.1	-0.67209	3.79425e-07	1.98418e-05
NADK2-AS1	-0.531684	2.22351e-05	0.000499347
AF131216.1	-0.771878	1.72057e-08	1.61495e-06
RGMB-AS1	-0.516076	4.49617e-06	0.000144122
AL139807.1	-0.994577	9.90554e-06	0.000268608
AC087257.1	-2.21362	9.03505e-09	9.67067e-07
AC023154.1	-0.968806	8.06247e-07	3.68458e-05
AC008700.1	-1.69106	3.84943e-11	1.00651e-08
STX18-IT1	-2.48276	8.73568e-08	6.07096e-06
AC107398.2	-0.835379	2.62712e-05	0.000567031
AC104958.1	-1.31902	3.79661e-09	4.66372e-07
AC004672.1	-2.53562	4.11985e-13	2.43244e-10
AC104779.1	-0.860812	5.28063e-05	0.000962258
AC011405.1	-1.0704	1.03545e-12	5.33853e-10
SLC7A11-AS1	-0.697744	2.2572e-05	0.000505365
AC021237.1	-1.79128	3.48165e-05	0.000697742
AC092436.3	-1.06672	1.26187e-06	5.23727e-05
SMAD1-AS2	-2.26878	2.98012e-06	0.000104258
AC005522.1	-1.64304	4.00648e-13	2.40428e-10
AC131182.1	-1.48696	3.21522e-05	0.000657459
GSTCD-AS1	-1.10689	7.11916e-08	5.1866e-06
MALAT1	-0.688459	2.82766e-07	1.57548e-05
AC124069.1	-2.02589	2.05295e-06	7.79491e-05
AC016405.1	-1.29398	3.21424e-10	6.03386e-08
AC106801.1	-1.07805	1.51874e-05	0.000370387
AC104316.1	-1.1361	1.95018e-05	0.000452396
AC008456.1	-0.711434	3.42479e-05	0.000689954
AC022973.3	-1.79109	2.96054e-09	3.77608e-07
AC005740.3	-0.848682	1.23218e-05	0.000317418
AC022973.4	-1.32051	3.49826e-06	0.000119012
AC132192.1	-0.749207	1.33386e-06	5.49858e-05
AC027018.1	-1.73256	2.10214e-07	1.23122e-05
AF131215.2	-1.56985	1.17282e-06	4.93229e-05
AC087276.1	-0.853191	3.32158e-07	1.78284e-05
AC013549.3	-2.06938	5.35444e-06	0.000164295
SCARNA9	-0.8944	3.30806e-10	6.17831e-08
AF131215.4	-1.45458	2.41501e-11	6.90656e-09
RSF1-IT2	-0.803375	1.17377e-05	0.000305076
AC026894.1	-1.55268	8.91089e-06	0.000246183
AC087276.3	-1.43103	2.29458e-05	0.000511634
CD44-AS1	-0.629709	1.58264e-07	9.72048e-06
AC073651.1	-1.50979	1.37024e-05	0.000343084
LINC02446	-0.966075	1.32541e-07	8.40864e-06
USP30-AS1	-0.555075	7.95639e-09	8.77264e-07
AC027544.2	-0.966595	5.69585e-07	2.75069e-05
AP000753.2	-1.41669	1.94512e-08	1.78659e-06
AC018410.1	-0.735121	4.4872e-07	2.26251e-05
CLIP1-AS1	-1.81934	3.20242e-10	6.03386e-08
CLLU1	-1.21405	8.11032e-08	5.76478e-06
AC008147.2	-0.636094	4.98396e-08	3.8409e-06
AC027288.1	-0.957788	8.97893e-06	0.000247502
AC007622.2	-0.507301	2.82348e-05	0.00060056
AC073575.1	-1.86676	1.18421e-07	7.75478e-06
AL158801.3	-1.49946	1.09376e-05	0.000290342
ITPK1-AS1	-0.886417	2.72499e-05	0.000584022
AL357093.2	-1.04627	4.2217e-07	2.15838e-05
AL583722.3	-0.823236	5.24805e-05	0.000957844
AC005480.1	-1.36282	2.98178e-16	4.96141e-13
AL162171.2	-1.27444	1.44566e-08	1.41876e-06
AL355075.4	-2.56264	3.53081e-15	4.16931e-12
AL118556.2	-1.53062	1.20736e-12	6.05435e-10
AL139022.1	-0.889658	7.47604e-09	8.29297e-07
AC073964.1	-1.72549	1.20878e-05	0.000312269
AC104590.1	-0.544645	4.2324e-05	0.000814937
AC116158.1	-1.02607	2.20368e-09	2.93338e-07
AC090515.5	-1.28252	1.18914e-05	0.000308065
AC113146.1	-1.25364	3.87235e-05	0.000758839
AC087286.4	-1.46694	6.0986e-07	2.91824e-05
AC090519.2	-1.40037	4.97636e-06	0.000155759
AC009269.2	-1.37461	2.92019e-06	0.000102489
AC020661.3	-1.1312	1.92116e-06	7.42292e-05
AC092868.2	-1.28695	1.38416e-06	5.69144e-05
AC009054.1	-1.63806	9.2145e-07	4.10333e-05
AC092127.1	-1.44978	7.47732e-12	2.71005e-09
NBAT1	-0.87212	4.562e-06	0.000145467
AL035071.2	-0.644006	3.03962e-05	0.000632565
AC092681.2	-0.832971	1.53828e-08	1.48576e-06
AC018557.2	-1.1322	7.96151e-06	0.000224876
AC092338.1	-0.641564	1.20448e-05	0.000311378
AC004158.1	-1.1832	2.29805e-05	0.000511694
AC007494.2	-2.12636	2.59114e-12	1.14279e-09
ADPGK-AS1	-0.597271	3.39978e-05	0.000686445
LINC02555	-1.23201	9.56041e-07	4.21141e-05
AC109597.2	-1.7264	2.82308e-11	7.88869e-09
AC007533.1	-2.53036	2.91288e-10	5.64174e-08
AL031710.1	-1.35539	5.12049e-07	2.53298e-05
AC104964.2	-0.891435	6.16486e-07	2.9461e-05
AC009163.4	-0.590978	3.32217e-05	0.000674385
DLGAP1-AS5	-1.38956	1.03086e-05	0.000277264
AC100774.1	-1.10892	1.974e-06	7.56652e-05
AC135782.3	-0.523879	1.98562e-05	0.000458007
LINC02605	-0.509198	4.1644e-05	0.000805294
AC018552.3	-1.04546	3.79053e-06	0.0001267
AC007728.2	-0.589236	3.14493e-07	1.71783e-05
AC116096.1	-1.90681	1.44166e-06	5.87675e-05
AC130651.1	-0.948903	2.77555e-06	9.86424e-05
AC116914.1	-0.529849	1.86139e-05	0.000436224
AC124283.3	-0.744313	4.87826e-06	0.000153546
AC124319.1	-0.559623	4.64685e-05	0.000871875
AC007114.2	-0.676887	8.72551e-08	6.07096e-06
AC011825.2	-0.78674	7.01349e-07	3.27469e-05
AC011120.1	-1.70059	2.48629e-05	0.000542997
AC087749.1	-1.61919	5.73031e-09	6.68038e-07
AC007448.3	-2.20477	8.10319e-06	0.000228173
AC008026.3	-1.09044	1.00947e-08	1.05278e-06
PRKCA-AS1	-1.28813	2.41271e-06	8.89424e-05
AC087749.2	-2.27199	9.08331e-11	2.13143e-08
AC006141.1	-1.67697	4.49887e-08	3.5316e-06
AC015845.1	-1.75596	8.96693e-07	4.04241e-05
AC103810.2	-0.900163	1.27084e-07	8.17584e-06
AC079336.3	-2.42984	3.25377e-14	2.97769e-11
AC127024.3	-1.06001	2.09243e-07	1.23031e-05
AP006565.1	-0.999181	8.17165e-06	0.000229401
AC104984.3	-1.19	7.9832e-06	0.000225315
AC024267.4	-1.01514	9.05962e-07	4.0592e-05
AC068025.2	-1.44198	1.08709e-05	0.000289201
AP001020.3	-0.82218	2.42248e-09	3.16704e-07
AP000919.2	-1.72513	2.59636e-05	0.000561976
AC079336.4	-1.56825	2.16337e-06	8.10735e-05
AC104984.5	-1.65175	1.05691e-07	7.13823e-06
AC111182.1	-1.11567	1.23312e-07	7.9893e-06
AC008507.2	-1.01467	3.26535e-05	0.000665596
AP005131.1	-1.54875	1.20647e-13	9.01305e-11
AC006116.6	-1.12081	1.46027e-05	0.000359479
AC008649.2	-1.62044	5.49633e-13	3.00296e-10
AC004223.2	-1.04821	2.83744e-06	0.000100355
AC027514.2	-0.655034	1.97691e-05	0.000456573
AC040904.1	-1.25289	1.05996e-06	4.55411e-05
LDLRAD4-AS1	-1.27804	2.43366e-05	0.000533452
AP005131.5	-1.97714	2.39738e-05	0.000527395
AC012254.3	-0.734644	6.7605e-06	0.000197506
AC010320.4	-1.37425	1.4242e-09	2.08359e-07
AP001350.1	-0.871413	1.12554e-09	1.70254e-07
BICRA-AS1	-1.57748	1.17323e-05	0.000305076
AC245884.10	-0.869436	3.40997e-06	0.00011655
AC090181.2	-0.658224	3.61333e-08	2.97719e-06
AC078795.1	-0.621787	2.31996e-07	1.3395e-05
AC092127.2	-1.78257	2.80944e-14	2.63698e-11
AC005520.3	-1.83365	1.31035e-07	8.342e-06
AL353804.2	-0.806669	2.07753e-06	7.85643e-05
AC022001.2	-2.13712	1.68458e-06	6.65217e-05
AL590822.2	-0.653729	3.57854e-06	0.000121405
AL136984.1	-1.37813	3.14885e-07	1.71783e-05
AC005072.1	-1.50863	1.29384e-11	4.26686e-09
AC108102.1	-2.75167	1.73969e-08	1.62872e-06
AC022001.3	-1.80822	1.56639e-08	1.50893e-06
AFAP1-AS1	-0.923809	4.69598e-05	0.000878391
AC016542.1	-0.806983	4.37188e-05	0.000833092
AC004832.4	-1.14434	1.86423e-11	5.72943e-09
AL117339.3	-0.51103	2.90811e-05	0.000614228
AC004832.5	-0.705462	1.62083e-06	6.45579e-05
AL031666.3	-0.849272	4.94913e-06	0.000155109
AC022079.1	-0.872267	2.13404e-06	8.02864e-05
AC009269.5	-0.605811	4.78331e-05	0.0008929
AL110115.1	-0.838544	2.34484e-06	8.67023e-05
AC012150.2	-1.72651	8.58879e-08	6.00003e-06
AC244100.2	-0.517762	4.16242e-05	0.000805294
AC022960.2	-1.26485	5.71187e-07	2.75479e-05
AL136221.1	-0.554204	2.97284e-05	0.000624318
AC026124.2	-0.541571	1.741e-05	0.000412237
ZNF630-AS1	-1.4557	2.67216e-08	2.31246e-06
AC244093.4	-1.48997	3.92728e-17	7.1881e-14
AL139407.1	-0.635024	2.02119e-07	1.19335e-05
AC243773.2	-1.48863	5.98168e-07	2.87356e-05
AC009464.1	-1.52538	1.87211e-08	1.73495e-06
MCM8-AS1	-0.843356	2.66824e-05	0.00057455
AC099811.5	-1.50222	3.79054e-12	1.5949e-09
AC005005.4	-0.660452	5.91726e-08	4.42056e-06
AL022323.1	-1.11214	3.13378e-07	1.71472e-05
AL022323.2	-1.15174	1.17531e-08	1.20177e-06
AL022323.3	-0.851131	2.66523e-10	5.25595e-08
AP000866.6	-0.519142	3.00814e-05	0.000628874
Z98885.3	-0.842339	1.04145e-09	1.58189e-07
AL022323.4	-1.55812	3.45503e-09	4.28728e-07
Z82217.1	-0.680307	9.5513e-06	0.000261312
AC005899.8	-0.921178	2.36922e-06	8.74269e-05
AC020661.4	-2.62433	6.35502e-14	5.28709e-11
TBC1D22A-AS1	-1.71878	9.59769e-09	1.01249e-06
PLAC4	-0.680695	1.64057e-05	0.000393542
FP325332.1	-0.804529	9.33055e-09	9.90592e-07
ASAP1-IT2	-0.804145	9.65361e-06	0.000263913
AC092574.2	-1.23828	5.78527e-10	9.67013e-08
NPTN-IT1	-0.539363	1.48598e-06	6.01724e-05
