# Supplementary material for: Long non-coding RNA CCL14-AS suppresses invasiveness and lymph node metastasis of colorectal cancer cells by regulating MEP1A
Source: Cancer Cell Int. 2023 Feb 15;23:27. doi: 10.1186/s12935-023-02866-1 (PMC9933342; doi:10.1186/s12935-023-02866-1)
Supplement: Supplementary file 6 — Additional file 6: Table S3. List of survival-related lncRNAs. [file 12935_2023_2866_MOESM6_ESM.xlsx]

## Sheet: supplemental table3
Supplemental table 3. List of survival-related lncRNAs.
gene_name	gene_id	gene_biotype	HR	CI	p.Cox
AC013652.1	ENSG00000259345	lncRNA	1.635	1.144-2.337	0.00696385
DGCR11	ENSG00000273311	lncRNA	0.676	0.477-0.959	0.0279883
AC015712.1	ENSG00000232386	lncRNA	1.497	1.052-2.130	0.0249024
ITFG1-AS1	ENSG00000260281	lncRNA	1.552	1.091-2.206	0.0143898
LINC01275	ENSG00000237595	lncRNA	1.484	1.047-2.103	0.0265923
AP002498.1	ENSG00000254988	lncRNA	0.553	0.384-0.797	0.00149367
STXBP5-AS1	ENSG00000233452	lncRNA	0.679	0.476-0.968	0.0324994
PINK1-AS	ENSG00000117242	lncRNA	0.685	0.482-0.974	0.0350203
AC027682.5	ENSG00000261396	lncRNA	1.526	1.073-2.169	0.0186538
FALEC	ENSG00000228126	lncRNA	1.460	1.028-2.075	0.0347448
AC019118.1	ENSG00000226649	lncRNA	1.655	1.161-2.359	0.00532541
AL162311.3	ENSG00000258938	lncRNA	0.685	0.483-0.971	0.0334184
AL031283.2	ENSG00000236045	lncRNA	1.439	1.014-2.042	0.0417372
AC092535.5	ENSG00000273179	lncRNA	1.545	1.087-2.196	0.0152468
TUBA3FP	ENSG00000161149	lncRNA	0.671	0.471-0.955	0.0267635
AC133528.1	ENSG00000273113	lncRNA	1.754	1.228-2.506	0.00199454
AC022613.2	ENSG00000259523	lncRNA	1.481	1.041-2.107	0.0291413
TNFRSF10A-AS1	ENSG00000253930	lncRNA	0.696	0.491-0.987	0.0417228
AL121987.1	ENSG00000225279	lncRNA	1.484	1.042-2.114	0.0287424
RBAKDN	ENSG00000273313	lncRNA	1.790	1.252-2.560	0.00141606
AC234582.1	ENSG00000231064	lncRNA	1.678	1.176-2.395	0.00435211
LINC02102	ENSG00000248677	lncRNA	1.464	1.032-2.077	0.0327892
LINC00487	ENSG00000205837	lncRNA	1.503	1.057-2.136	0.0233028
GAS1RR	ENSG00000226237	lncRNA	1.577	1.109-2.241	0.0112139
LINC02041	ENSG00000228952	lncRNA	1.559	1.096-2.217	0.0135152
AL353807.2	ENSG00000232519	lncRNA	1.458	1.024-2.075	0.0365415
AL391335.1	ENSG00000250734	lncRNA	1.456	1.025-2.070	0.0359906
AL360181.1	ENSG00000226699	lncRNA	1.722	1.204-2.461	0.00287613
AC006942.1	ENSG00000269194	lncRNA	1.701	1.196-2.417	0.00307845
LINC02044	ENSG00000243795	lncRNA	0.671	0.472-0.956	0.0272071
LINC02516	ENSG00000261083	lncRNA	0.571	0.402-0.812	0.00179875
AC005884.2	ENSG00000267449	lncRNA	0.704	0.496-0.999	0.0491088
LINC00114	ENSG00000223806	lncRNA	0.688	0.485-0.976	0.0360082
AD000671.3	ENSG00000267439	lncRNA	1.546	1.090-2.194	0.0146878
WWTR1-AS1	ENSG00000241313	lncRNA	1.482	1.042-2.108	0.0287113
ELFN1-AS1	ENSG00000236081	lncRNA	1.457	1.025-2.070	0.0357535
AC007216.2	ENSG00000261216	lncRNA	0.685	0.483-0.972	0.0340243
HDAC4-AS1	ENSG00000222020	lncRNA	1.505	1.061-2.134	0.0219479
AC007608.3	ENSG00000260249	lncRNA	1.525	1.073-2.167	0.0185782
STX18-AS1	ENSG00000247708	lncRNA	0.637	0.449-0.904	0.0116475
AC073896.3	ENSG00000257740	lncRNA	0.681	0.479-0.967	0.0319871
AC090246.1	ENSG00000277310	lncRNA	1.671	1.171-2.386	0.00466104
CASC2	ENSG00000177640	lncRNA	0.673	0.475-0.954	0.0260939
LINC02474	ENSG00000228437	lncRNA	1.449	1.020-2.058	0.0384396
AP001505.1	ENSG00000276529	lncRNA	1.456	1.025-2.068	0.0360312
MELTF-AS1	ENSG00000228109	lncRNA	1.420	1.003-2.012	0.0479883
MIR497HG	ENSG00000267532	lncRNA	1.449	1.018-2.063	0.039593
AL138689.1	ENSG00000274204	lncRNA	1.562	1.091-2.237	0.0148715
AL590666.1	ENSG00000223356	lncRNA	1.503	1.056-2.140	0.0238116
LINC02076	ENSG00000220161	lncRNA	1.482	1.041-2.110	0.0289283
LINC02447	ENSG00000245468	lncRNA	1.436	1.013-2.036	0.0421566
AC124068.2	ENSG00000261441	lncRNA	1.612	1.134-2.291	0.00778993
AC102953.2	ENSG00000273230	lncRNA	1.538	1.080-2.190	0.0170644
AC087164.1	ENSG00000266677	lncRNA	1.465	1.033-2.077	0.0321659
ARHGEF26-AS1	ENSG00000243069	lncRNA	1.500	1.055-2.132	0.0239539
AL445645.1	ENSG00000224992	lncRNA	1.447	1.014-2.064	0.0415445
AC087645.2	ENSG00000267737	lncRNA	1.494	1.054-2.117	0.023946
AC092802.1	ENSG00000226026	lncRNA	0.703	0.496-0.996	0.0476546
AC009108.3	ENSG00000270020	lncRNA	1.428	1.000-2.039	0.0497418
LINC02754	ENSG00000251637	lncRNA	0.677	0.477-0.961	0.0292001
AC104118.1	ENSG00000271862	lncRNA	0.690	0.486-0.979	0.0374012
LINC02875	ENSG00000187013	lncRNA	1.419	1.002-2.010	0.0487661
AC005520.2	ENSG00000259065	lncRNA	1.491	1.050-2.116	0.0254645
AP003680.1	ENSG00000268635	lncRNA	0.601	0.421-0.858	0.00507545
LINC01915	ENSG00000265485	lncRNA	0.563	0.392-0.808	0.00180606
AC010894.1	ENSG00000226853	lncRNA	1.590	1.114-2.269	0.0106164
AC026124.2	ENSG00000276853	lncRNA	0.637	0.449-0.903	0.0112388
LINC02389	ENSG00000255693	lncRNA	0.691	0.486-0.981	0.038948
AC011405.1	ENSG00000249593	lncRNA	1.428	1.006-2.029	0.0463837
AC108865.1	ENSG00000250829	lncRNA	0.692	0.488-0.981	0.0386879
AP000944.1	ENSG00000255478	lncRNA	1.437	1.009-2.046	0.0443158
AC108673.3	ENSG00000273437	lncRNA	1.446	1.017-2.057	0.0399229
LINC01836	ENSG00000267530	lncRNA	1.769	1.238-2.527	0.00172133
LINC00482	ENSG00000185168	lncRNA	0.672	0.473-0.954	0.0261295
AC008494.3	ENSG00000271797	lncRNA	0.604	0.422-0.864	0.00583909
AL158835.1	ENSG00000228021	lncRNA	1.490	1.049-2.118	0.0259671
DICER1-AS1	ENSG00000235706	lncRNA	1.425	1.001-2.029	0.0492095
MIR4435-2HG	ENSG00000172965	lncRNA	1.506	1.060-2.141	0.0222966
AC005387.1	ENSG00000268938	lncRNA	1.752	1.226-2.505	0.0021
AC083805.2	ENSG00000257953	lncRNA	0.674	0.475-0.958	0.0277091
THOC7-AS1	ENSG00000240549	lncRNA	0.580	0.407-0.826	0.00253399
AC069281.2	ENSG00000274272	lncRNA	1.488	1.048-2.112	0.0262206
AC005072.1	ENSG00000272219	lncRNA	1.532	1.079-2.176	0.0170134
LINC01023	ENSG00000272523	lncRNA	1.552	1.091-2.207	0.0145013
AC093673.1	ENSG00000232533	lncRNA	1.440	1.012-2.049	0.0426289
AC105020.1	ENSG00000203392	lncRNA	1.521	1.065-2.173	0.0211896
AP001160.4	ENSG00000269463	lncRNA	1.495	1.049-2.133	0.026267
AC104667.2	ENSG00000234949	lncRNA	1.503	1.052-2.146	0.0251304
AC053503.3	ENSG00000234638	lncRNA	1.465	1.032-2.080	0.0326262
AC131212.1	ENSG00000277186	lncRNA	1.484	1.043-2.110	0.0280281
AC004148.1	ENSG00000263272	lncRNA	1.568	1.101-2.232	0.0126239
SNHG7	ENSG00000233016	lncRNA	1.547	1.092-2.193	0.0141332
IQCH-AS1	ENSG00000259673	lncRNA	0.658	0.465-0.933	0.0188682
AC004771.4	ENSG00000262678	lncRNA	0.699	0.493-0.992	0.0447598
LIX1L-AS1	ENSG00000234222	lncRNA	1.427	1.004-2.027	0.0474378
MIR4713HG	ENSG00000259240	lncRNA	1.490	1.047-2.122	0.0269526
AC004854.2	ENSG00000272768	lncRNA	1.479	1.041-2.102	0.0288215
AC068580.3	ENSG00000235027	lncRNA	1.612	1.133-2.294	0.0079811
AC010536.2	ENSG00000260671	lncRNA	1.531	1.079-2.172	0.0169957
AC004817.3	ENSG00000269927	lncRNA	0.695	0.489-0.987	0.0419701
AC105219.1	ENSG00000254548	lncRNA	1.584	1.111-2.258	0.0110116
AL133367.1	ENSG00000260285	lncRNA	1.537	1.081-2.186	0.0166679
DGCR5	ENSG00000273032	lncRNA	1.639	1.150-2.336	0.00631409
AC016027.1	ENSG00000225335	lncRNA	0.589	0.414-0.839	0.00332641
AC013565.1	ENSG00000260123	lncRNA	1.501	1.054-2.137	0.024231
AC010997.4	ENSG00000272692	lncRNA	1.457	1.024-2.074	0.0366145
AC087301.1	ENSG00000265010	lncRNA	0.701	0.495-0.994	0.0460518
AC026471.4	ENSG00000261474	lncRNA	1.601	1.118-2.294	0.0102876
LINC02688	ENSG00000254872	lncRNA	0.702	0.495-0.995	0.0470719
AL161452.1	ENSG00000226706	lncRNA	1.604	1.125-2.288	0.00911429
SCGB1B2P	ENSG00000268751	lncRNA	1.482	1.043-2.106	0.0280996
AC005281.1	ENSG00000225606	lncRNA	1.464	1.032-2.078	0.0327548
AP001350.1	ENSG00000269570	lncRNA	0.615	0.431-0.877	0.00718118
AC092198.1	ENSG00000223486	lncRNA	0.702	0.495-0.995	0.0466064
AL157400.2	ENSG00000232936	lncRNA	2.195	1.515-3.181	3.27164e-05
AL360093.1	ENSG00000223842	lncRNA	1.425	1.002-2.027	0.0487997
AL138787.2	ENSG00000271554	lncRNA	1.530	1.076-2.176	0.0180295
AC104561.1	ENSG00000253390	lncRNA	0.674	0.475-0.956	0.0269961
AC009088.2	ENSG00000260304	lncRNA	0.695	0.488-0.989	0.0432861
AC012313.5	ENSG00000268912	lncRNA	0.687	0.483-0.979	0.0376365
DAAM2-AS1	ENSG00000235033	lncRNA	1.419	1.001-2.012	0.0496196
AC079612.1	ENSG00000196758	lncRNA	0.527	0.367-0.755	0.000490817
AC103691.1	ENSG00000274383	lncRNA	1.464	1.029-2.082	0.0339859
AC079174.2	ENSG00000277715	lncRNA	1.452	1.024-2.060	0.0364838
TNRC6C-AS1	ENSG00000204282	lncRNA	1.552	1.092-2.205	0.0142752
LINC01341	ENSG00000227953	lncRNA	1.609	1.129-2.293	0.00851249
AC109454.2	ENSG00000248559	lncRNA	0.540	0.376-0.775	0.000814002
LINC02656	ENSG00000212743	lncRNA	1.668	1.170-2.378	0.00467333
TMLHE-AS1	ENSG00000224533	lncRNA	1.425	1.001-2.029	0.0495907
AC080013.3	ENSG00000271778	lncRNA	1.499	1.054-2.132	0.0244565
AL512413.1	ENSG00000272088	lncRNA	1.433	1.009-2.033	0.0441934
AC093484.4	ENSG00000266651	lncRNA	0.691	0.488-0.979	0.0377982
AC009041.3	ENSG00000276931	lncRNA	0.704	0.497-0.998	0.048617
HOXC-AS2	ENSG00000250133	lncRNA	1.471	1.036-2.090	0.0309549
AC005261.3	ENSG00000268713	lncRNA	1.602	1.118-2.295	0.0102549
PHKA2-AS1	ENSG00000237836	lncRNA	1.435	1.009-2.039	0.0441839
AC018755.4	ENSG00000273837	lncRNA	0.703	0.495-0.999	0.0492618
CEBPA-DT	ENSG00000267296	lncRNA	0.682	0.481-0.967	0.031852
AC011352.3	ENSG00000251320	lncRNA	1.443	1.016-2.049	0.0407468
AF131215.4	ENSG00000254936	lncRNA	0.688	0.483-0.980	0.0381285
LINC02254	ENSG00000259664	lncRNA	0.684	0.482-0.972	0.0341058
LINC00479	ENSG00000236384	lncRNA	1.618	1.134-2.308	0.00793047
AC005840.4	ENSG00000276718	lncRNA	1.472	1.037-2.090	0.0304542
AC090510.2	ENSG00000274403	lncRNA	1.637	1.149-2.333	0.00640403
MIR210HG	ENSG00000247095	lncRNA	1.477	1.042-2.093	0.0285015
LINC00852	ENSG00000231177	lncRNA	0.689	0.486-0.976	0.0362794
LINC02043	ENSG00000232233	lncRNA	1.782	1.248-2.545	0.00146995
LINC01829	ENSG00000236780	lncRNA	1.624	1.140-2.314	0.00729532
AC112236.2	ENSG00000272717	lncRNA	1.465	1.033-2.078	0.0322824
LAMTOR5-AS1	ENSG00000224699	lncRNA	0.674	0.475-0.956	0.0270209
AC020558.2	ENSG00000265511	lncRNA	1.449	1.019-2.061	0.0392154
AP000679.1	ENSG00000176984	lncRNA	0.614	0.432-0.873	0.00658592
AL136040.1	ENSG00000273783	lncRNA	1.467	1.032-2.085	0.0329336
AL162586.1	ENSG00000225032	lncRNA	1.786	1.253-2.545	0.00135299
AC027601.2	ENSG00000262115	lncRNA	1.464	1.033-2.077	0.0322705
AC104823.1	ENSG00000224099	lncRNA	0.605	0.424-0.862	0.00542088
CCDC39	ENSG00000145075	lncRNA	0.696	0.491-0.987	0.0419109
LUNAR1	ENSG00000278090	lncRNA	1.435	1.009-2.042	0.0446026
AL139287.1	ENSG00000240731	lncRNA	1.431	1.004-2.040	0.0473653
LINC00663	ENSG00000266904	lncRNA	1.443	1.018-2.046	0.0395454
AC099850.3	ENSG00000265415	lncRNA	0.667	0.469-0.950	0.0246256
AL133297.2	ENSG00000260989	lncRNA	0.686	0.484-0.973	0.0344483
AL162258.2	ENSG00000272030	lncRNA	1.510	1.062-2.148	0.0217563
LINC01871	ENSG00000235576	lncRNA	0.667	0.468-0.951	0.0251762
LINC00963	ENSG00000204054	lncRNA	1.600	1.125-2.275	0.00888697
AC005261.1	ENSG00000268205	lncRNA	1.440	1.010-2.055	0.0441736
LINC01293	ENSG00000230836	lncRNA	1.455	1.025-2.064	0.0359209
LINC01055	ENSG00000235366	lncRNA	0.699	0.492-0.994	0.0459674
AC011603.3	ENSG00000258017	lncRNA	1.457	1.027-2.068	0.0349325
LINC01555	ENSG00000180869	lncRNA	0.639	0.449-0.910	0.0129402
LINC02361	ENSG00000256576	lncRNA	1.567	1.103-2.225	0.0120938
AC004223.4	ENSG00000273687	lncRNA	0.677	0.477-0.961	0.0289084
AC008264.2	ENSG00000273489	lncRNA	1.630	1.141-2.330	0.00729545
AL391988.1	ENSG00000277879	lncRNA	0.669	0.471-0.951	0.0248807
AC007389.1	ENSG00000204929	lncRNA	1.428	1.007-2.026	0.0454883
AP001469.3	ENSG00000239415	lncRNA	1.426	1.005-2.024	0.0468308
FAM160A1-DT	ENSG00000251611	lncRNA	0.609	0.428-0.867	0.00596857
LINC00304	ENSG00000180422	lncRNA	1.513	1.061-2.157	0.0220557
LINC00449	ENSG00000203441	lncRNA	0.649	0.458-0.920	0.0152718
LINC01738	ENSG00000227947	lncRNA	0.601	0.423-0.855	0.00454941
Z97653.1	ENSG00000259840	lncRNA	2.014	1.406-2.884	0.000133997
AC112484.1	ENSG00000231305	lncRNA	1.423	1.005-2.017	0.0471057
AC003965.1	ENSG00000263280	lncRNA	1.506	1.060-2.140	0.0224057
AL161669.1	ENSG00000259444	lncRNA	1.733	1.218-2.466	0.00223423
AC063948.1	ENSG00000257543	lncRNA	1.492	1.046-2.129	0.027368
LINC01828	ENSG00000235885	lncRNA	0.646	0.456-0.917	0.0143564
AL513190.1	ENSG00000278831	lncRNA	1.432	1.007-2.039	0.0459388
LAMA5-AS1	ENSG00000228812	lncRNA	1.601	1.124-2.278	0.00902296
AC105345.1	ENSG00000205959	lncRNA	1.572	1.105-2.235	0.0118041
AL360091.1	ENSG00000229832	lncRNA	1.467	1.033-2.084	0.0324257
LINC01063	ENSG00000232065	lncRNA	1.600	1.124-2.278	0.00906513
LINC01786	ENSG00000230415	lncRNA	1.461	1.027-2.078	0.0347848
AL162632.3	ENSG00000260046	lncRNA	1.611	1.130-2.297	0.00845673
AL590096.1	ENSG00000277020	lncRNA	1.471	1.035-2.093	0.0316258
TTC3-AS1	ENSG00000228677	lncRNA	1.441	1.015-2.047	0.041089
AC083843.2	ENSG00000259820	lncRNA	1.496	1.054-2.123	0.0243518
AC005034.5	ENSG00000271452	lncRNA	0.693	0.489-0.984	0.0404393
CD81-AS1	ENSG00000238184	lncRNA	1.421	1.002-2.015	0.0484865
MYG1-AS1	ENSG00000257605	lncRNA	1.714	1.201-2.447	0.00299439
LINC00174	ENSG00000179406	lncRNA	1.425	1.004-2.022	0.0475699
LIX1-AS1	ENSG00000251513	lncRNA	0.674	0.475-0.955	0.0264737
AC027682.6	ENSG00000276075	lncRNA	1.606	1.130-2.282	0.00823247
AL356481.3	ENSG00000280758	lncRNA	1.673	1.171-2.392	0.00475305
AL133406.2	ENSG00000231628	lncRNA	0.633	0.445-0.898	0.0105334
MCPH1-AS1	ENSG00000249898	lncRNA	0.684	0.482-0.970	0.0329674
AC023510.2	ENSG00000276842	lncRNA	0.703	0.495-0.999	0.0496362
TMEM18-DT	ENSG00000233296	lncRNA	0.678	0.478-0.961	0.0289503
FLJ12825	ENSG00000248265	lncRNA	1.599	1.123-2.276	0.00921955
AP006623.1	ENSG00000250397	lncRNA	1.418	1.001-2.009	0.0496227
LINC00638	ENSG00000258701	lncRNA	1.796	1.257-2.567	0.00130521
C9orf139	ENSG00000180539	lncRNA	1.525	1.075-2.162	0.0179123
SSTR5-AS1	ENSG00000261713	lncRNA	0.652	0.459-0.926	0.0167784
ITPR1-DT	ENSG00000231249	lncRNA	1.439	1.013-2.044	0.0419299
LINC02878	ENSG00000181097	lncRNA	1.437	1.013-2.040	0.0423544
LINC00327	ENSG00000232977	lncRNA	1.463	1.031-2.078	0.0333058
AC139100.2	ENSG00000278000	lncRNA	1.507	1.060-2.141	0.022249
AC018553.1	ENSG00000277559	lncRNA	1.503	1.059-2.134	0.0227095
AC090186.1	ENSG00000272076	lncRNA	0.694	0.488-0.985	0.0411421
AFAP1-AS1	ENSG00000272620	lncRNA	1.471	1.038-2.084	0.0299587
RDH10-AS1	ENSG00000250295	lncRNA	1.662	1.166-2.370	0.00496674
VAC14-AS1	ENSG00000214353	lncRNA	0.687	0.485-0.974	0.0349071
AC124067.4	ENSG00000254290	lncRNA	0.688	0.485-0.977	0.0368706
LINC02257	ENSG00000238042	lncRNA	1.766	1.235-2.525	0.00181043
AC016876.2	ENSG00000233223	lncRNA	1.468	1.029-2.094	0.034206
AL645608.7	ENSG00000272512	lncRNA	1.811	1.274-2.574	0.00092387
LINC01354	ENSG00000231768	lncRNA	1.484	1.045-2.107	0.0273232
AC005920.4	ENSG00000262006	lncRNA	1.571	1.100-2.246	0.0131039
AC027682.1	ENSG00000259804	lncRNA	1.428	1.006-2.026	0.045967
LINC02605	ENSG00000261618	lncRNA	0.634	0.446-0.901	0.011043
AL139384.1	ENSG00000274922	lncRNA	1.604	1.127-2.282	0.0086577
AC022784.1	ENSG00000248538	lncRNA	1.707	1.194-2.440	0.00336317
LINC01011	ENSG00000244041	lncRNA	1.448	1.021-2.054	0.0378271
AC125257.1	ENSG00000259623	lncRNA	0.639	0.449-0.909	0.0127285
AL136526.1	ENSG00000280169	lncRNA	0.683	0.482-0.968	0.0322085
AC040977.1	ENSG00000262089	lncRNA	1.477	1.037-2.104	0.0307658
AL031320.2	ENSG00000278206	lncRNA	0.674	0.475-0.956	0.0270836
AC100803.4	ENSG00000271959	lncRNA	1.457	1.024-2.072	0.0363659
AC244090.2	ENSG00000261773	lncRNA	1.508	1.061-2.143	0.0218873
ZEB1-AS1	ENSG00000237036	lncRNA	1.751	1.223-2.507	0.00221066
AL354920.1	ENSG00000254473	lncRNA	1.478	1.038-2.104	0.030303
AC108134.3	ENSG00000262370	lncRNA	0.673	0.472-0.958	0.0277517
LINC02560	ENSG00000268307	lncRNA	1.423	1.003-2.018	0.0477869
AL596442.2	ENSG00000273100	lncRNA	1.439	1.015-2.039	0.0407541
AP001062.1	ENSG00000184441	lncRNA	1.448	1.021-2.054	0.0380116
LINC02328	ENSG00000258733	lncRNA	0.704	0.496-0.998	0.0490075
AL592546.2	ENSG00000234393	lncRNA	0.688	0.485-0.975	0.0356432
AC115618.2	ENSG00000228343	lncRNA	0.665	0.468-0.943	0.0222329
AC138028.6	ENSG00000278341	lncRNA	1.602	1.122-2.287	0.00949017
AP000569.1	ENSG00000273102	lncRNA	1.502	1.058-2.132	0.0228319
TBL1XR1-AS1	ENSG00000231310	lncRNA	1.436	1.013-2.036	0.0421429
AC104123.1	ENSG00000251314	lncRNA	0.615	0.433-0.873	0.00661778
AC092687.3	ENSG00000272275	lncRNA	1.467	1.032-2.087	0.0327155
RNF213-AS1	ENSG00000263069	lncRNA	1.448	1.020-2.057	0.0386088
ALMS1-IT1	ENSG00000230002	lncRNA	1.655	1.155-2.370	0.00602969
AC024581.1	ENSG00000249894	lncRNA	1.510	1.063-2.145	0.0215242
AC026691.1	ENSG00000270021	lncRNA	1.438	1.014-2.039	0.0415428
LBX2-AS1	ENSG00000257702	lncRNA	1.829	1.271-2.634	0.00116364
AP003555.1	ENSG00000254605	lncRNA	1.581	1.113-2.247	0.0106097
AC026369.1	ENSG00000249695	lncRNA	1.608	1.130-2.288	0.00837878
DM1-AS	ENSG00000267395	lncRNA	1.511	1.063-2.147	0.0213754
AC010271.1	ENSG00000268366	lncRNA	1.445	1.015-2.059	0.0413233
AL021707.5	ENSG00000244491	lncRNA	1.483	1.046-2.103	0.0269922
AL583810.2	ENSG00000258811	lncRNA	1.778	1.247-2.536	0.00147476
MIR99AHG	ENSG00000215386	lncRNA	1.540	1.081-2.193	0.016686
PTPRD-AS1	ENSG00000225706	lncRNA	0.613	0.430-0.874	0.00679048
GAS6-DT	ENSG00000272695	lncRNA	1.892	1.321-2.710	0.000505384
LINC02804	ENSG00000274372	lncRNA	1.473	1.037-2.093	0.0304229
AC105137.2	ENSG00000276744	lncRNA	1.473	1.038-2.091	0.0302564
AC131934.1	ENSG00000255158	lncRNA	1.756	1.230-2.507	0.00192908
AC108047.1	ENSG00000233654	lncRNA	1.472	1.038-2.088	0.0302712
AC005670.3	ENSG00000262879	lncRNA	0.663	0.467-0.941	0.0215693
AC087289.2	ENSG00000267342	lncRNA	1.453	1.025-2.058	0.0356186
AL008582.1	ENSG00000273424	lncRNA	1.694	1.190-2.410	0.00344624
VPS33B-DT	ENSG00000214432	lncRNA	1.552	1.090-2.210	0.0148853
AC010210.1	ENSG00000250608	lncRNA	0.671	0.474-0.949	0.0242755
AC004000.1	ENSG00000237903	lncRNA	1.615	1.125-2.317	0.00928208
LINC02846	ENSG00000260193	lncRNA	1.486	1.048-2.107	0.0263007
KBTBD11-OT1	ENSG00000253696	lncRNA	0.685	0.483-0.972	0.0340147
AC107021.2	ENSG00000261051	lncRNA	1.458	1.026-2.071	0.0354687
HOXD-AS2	ENSG00000237380	lncRNA	1.678	1.178-2.391	0.00414931
AC127496.2	ENSG00000262098	lncRNA	1.537	1.083-2.180	0.0160791
SH3TC2-DT	ENSG00000250072	lncRNA	0.677	0.478-0.960	0.028801
AL161729.4	ENSG00000271659	lncRNA	1.511	1.064-2.145	0.0211228
SMG7-AS1	ENSG00000232860	lncRNA	0.660	0.466-0.936	0.0195921
LINC02188	ENSG00000261175	lncRNA	1.443	1.016-2.047	0.0402595
AL354836.1	ENSG00000226332	lncRNA	1.513	1.067-2.145	0.0201459
LINC00336	ENSG00000197251	lncRNA	1.518	1.071-2.153	0.0191238
AC105219.3	ENSG00000254973	lncRNA	1.426	1.006-2.021	0.0459856
FOXD3-AS1	ENSG00000230798	lncRNA	1.570	1.105-2.231	0.0117891
ZRANB2-AS1	ENSG00000235079	lncRNA	0.675	0.475-0.959	0.0284473
LINC00467	ENSG00000153363	lncRNA	1.459	1.024-2.081	0.036767
AL160314.2	ENSG00000258458	lncRNA	1.438	1.012-2.043	0.0424453
LINC00261	ENSG00000259974	lncRNA	0.667	0.468-0.952	0.0255574
AC084864.1	ENSG00000242078	lncRNA	1.510	1.063-2.146	0.0214118
AC012368.1	ENSG00000225889	lncRNA	1.646	1.159-2.339	0.0053791
AC005083.1	ENSG00000233834	lncRNA	1.481	1.042-2.106	0.0287601
LINC01767	ENSG00000223956	lncRNA	1.749	1.223-2.503	0.00221484
RPS6KA2-IT1	ENSG00000232082	lncRNA	0.699	0.492-0.993	0.0453895
AC006058.1	ENSG00000261786	lncRNA	0.636	0.446-0.905	0.0120395
AC011997.1	ENSG00000222017	lncRNA	1.549	1.089-2.202	0.0148127
Z73429.1	ENSG00000273082	lncRNA	1.425	1.006-2.020	0.0463638
AC107959.2	ENSG00000246130	lncRNA	0.703	0.496-0.997	0.047807
AL391422.4	ENSG00000270504	lncRNA	1.469	1.035-2.085	0.0315546
PCAT6	ENSG00000228288	lncRNA	1.487	1.046-2.114	0.0272416
AL138828.1	ENSG00000237596	lncRNA	1.438	1.013-2.041	0.0418622
FLJ13224	ENSG00000177340	lncRNA	0.639	0.448-0.913	0.0138156
AC027307.2	ENSG00000267317	lncRNA	1.548	1.090-2.199	0.0147126
AC005586.2	ENSG00000261305	lncRNA	1.428	1.007-2.026	0.0458623
FENDRR	ENSG00000268388	lncRNA	0.587	0.408-0.843	0.00398991
BX649601.1	ENSG00000273473	lncRNA	1.481	1.042-2.107	0.0287553
AL512625.1	ENSG00000170161	lncRNA	1.483	1.043-2.110	0.0282726
AC004130.2	ENSG00000271133	lncRNA	0.693	0.489-0.981	0.0388216
KIZ-AS1	ENSG00000232712	lncRNA	0.701	0.495-0.994	0.0458971
AC010203.2	ENSG00000257696	lncRNA	1.502	1.052-2.144	0.0249883
LINC01281	ENSG00000235304	lncRNA	0.672	0.473-0.955	0.0268413
ITPK1-AS1	ENSG00000258730	lncRNA	1.428	1.007-2.026	0.0458405
AC020891.2	ENSG00000259306	lncRNA	1.987	1.370-2.881	0.000292055
AC245052.4	ENSG00000237017	lncRNA	1.568	1.104-2.226	0.0118822
AL354993.2	ENSG00000259723	lncRNA	1.448	1.020-2.053	0.0381169
ARNILA	ENSG00000235072	lncRNA	1.458	1.023-2.079	0.0371536
AC114730.3	ENSG00000235351	lncRNA	1.530	1.075-2.177	0.0180978
AC079922.2	ENSG00000237753	lncRNA	1.567	1.101-2.232	0.0127227
AL096865.1	ENSG00000271857	lncRNA	1.546	1.090-2.194	0.0146033
AC131235.2	ENSG00000272721	lncRNA	1.418	1.001-2.010	0.0495508
AC127496.5	ENSG00000262873	lncRNA	1.462	1.029-2.078	0.0341586
CDC37L1-DT	ENSG00000273061	lncRNA	1.452	1.018-2.070	0.0397482
NBAT1	ENSG00000260455	lncRNA	0.689	0.485-0.978	0.0369728
AC010997.5	ENSG00000273248	lncRNA	1.458	1.027-2.070	0.0347132
LINC02610	ENSG00000186235	lncRNA	1.513	1.068-2.145	0.0199489
AC006538.1	ENSG00000261342	lncRNA	1.549	1.090-2.201	0.0147596
AC117383.1	ENSG00000249417	lncRNA	0.657	0.461-0.935	0.0196573
SLC25A25-AS1	ENSG00000234771	lncRNA	1.662	1.166-2.370	0.00498514
AC090907.1	ENSG00000259376	lncRNA	1.665	1.167-2.376	0.00491622
SNHG16	ENSG00000163597	lncRNA	0.572	0.401-0.817	0.00210304
AC090617.4	ENSG00000262810	lncRNA	0.656	0.462-0.932	0.0186144
AL021391.1	ENSG00000232363	lncRNA	1.613	1.129-2.303	0.00855939
AL034428.1	ENSG00000228809	lncRNA	0.685	0.484-0.970	0.032881
C22orf24	ENSG00000128254	lncRNA	0.630	0.443-0.896	0.010145
LINC01703	ENSG00000225518	lncRNA	1.604	1.122-2.293	0.00957515
AL157823.2	ENSG00000232909	lncRNA	0.625	0.440-0.889	0.00891698
AC099518.6	ENSG00000278389	lncRNA	1.458	1.026-2.072	0.0356076
AP003555.2	ENSG00000255191	lncRNA	1.508	1.062-2.139	0.0215024
AC132872.3	ENSG00000275888	lncRNA	1.475	1.041-2.090	0.0288787
AC068870.2	ENSG00000277782	lncRNA	1.480	1.038-2.110	0.0302678
LINC01215	ENSG00000271856	lncRNA	0.681	0.480-0.968	0.0319917
AC010531.5	ENSG00000269901	lncRNA	0.692	0.488-0.980	0.0383107
AL132712.1	ENSG00000258534	lncRNA	1.630	1.131-2.350	0.0087944
LINC01547	ENSG00000183250	lncRNA	1.475	1.035-2.100	0.0313221
AL391421.1	ENSG00000204049	lncRNA	1.524	1.072-2.166	0.0190185
AP002336.2	ENSG00000254604	lncRNA	0.658	0.464-0.934	0.0191834
AC026469.1	ENSG00000275088	lncRNA	0.639	0.449-0.908	0.0125139
AC136475.5	ENSG00000255328	lncRNA	0.678	0.479-0.960	0.0284296
AC011815.1	ENSG00000268573	lncRNA	0.617	0.434-0.879	0.00745718
AL354809.1	ENSG00000273507	lncRNA	1.445	1.018-2.052	0.0392462
AC004837.2	ENSG00000228554	lncRNA	0.576	0.404-0.823	0.00239676
AL121820.2	ENSG00000259038	lncRNA	1.493	1.047-2.128	0.0266919
AP001189.3	ENSG00000254810	lncRNA	1.424	1.004-2.020	0.0476601
AC087742.1	ENSG00000274363	lncRNA	1.738	1.206-2.503	0.00299912
AC243829.1	ENSG00000274767	lncRNA	0.661	0.465-0.941	0.02145
AL135999.1	ENSG00000258727	lncRNA	1.485	1.041-2.119	0.0292651
AC115989.1	ENSG00000264932	lncRNA	0.578	0.407-0.823	0.00232735
AP001107.8	ENSG00000254855	lncRNA	1.712	1.200-2.443	0.00299879
AC005306.1	ENSG00000267283	lncRNA	1.523	1.073-2.161	0.0185362
AC025171.2	ENSG00000215068	lncRNA	1.471	1.034-2.092	0.031665
AC245100.1	ENSG00000224481	lncRNA	1.593	1.117-2.272	0.0101047
AC067930.4	ENSG00000255050	lncRNA	1.697	1.190-2.420	0.00347371
AC107375.1	ENSG00000259891	lncRNA	1.478	1.038-2.105	0.0301281
LINC01121	ENSG00000205054	lncRNA	1.429	1.006-2.028	0.0459374
LINC00957	ENSG00000235314	lncRNA	1.693	1.189-2.412	0.00350912
USP2-AS1	ENSG00000245248	lncRNA	1.476	1.037-2.102	0.0307983
FAM66A	ENSG00000227888	lncRNA	1.631	1.144-2.326	0.00686882
SPINT1-AS1	ENSG00000261183	lncRNA	1.504	1.061-2.131	0.0219505
AC093895.1	ENSG00000249001	lncRNA	1.530	1.076-2.175	0.0179386
AL592211.1	ENSG00000267834	lncRNA	1.759	1.227-2.522	0.002134
KIAA1671-AS1	ENSG00000203280	lncRNA	0.538	0.375-0.771	0.000755069
AC131159.2	ENSG00000277873	lncRNA	1.449	1.020-2.058	0.0385063
AC034213.1	ENSG00000250509	lncRNA	1.672	1.173-2.383	0.00448699
Z99289.2	ENSG00000270661	lncRNA	1.448	1.017-2.061	0.0401075
AL591848.2	ENSG00000235021	lncRNA	0.611	0.431-0.866	0.00566279
AL513327.2	ENSG00000270115	lncRNA	1.744	1.220-2.492	0.0022775
ZFHX2-AS1	ENSG00000157306	lncRNA	1.512	1.061-2.156	0.0223359
AC245884.8	ENSG00000267838	lncRNA	1.622	1.136-2.317	0.00779173
AL138756.1	ENSG00000259953	lncRNA	1.503	1.054-2.142	0.0242855
AC013726.1	ENSG00000259793	lncRNA	1.474	1.038-2.094	0.0301937
AC128687.2	ENSG00000273394	lncRNA	0.642	0.453-0.910	0.0128534
MAFTRR	ENSG00000261390	lncRNA	0.622	0.438-0.884	0.00802487
AC244100.2	ENSG00000275431	lncRNA	0.686	0.482-0.975	0.0358176
LINC01996	ENSG00000261863	lncRNA	0.648	0.457-0.919	0.0149771
LINC01278	ENSG00000235437	lncRNA	1.609	1.130-2.290	0.00833674
AL360268.1	ENSG00000230536	lncRNA	1.588	1.118-2.256	0.00986653
AC009779.2	ENSG00000258056	lncRNA	1.725	1.207-2.465	0.00277856
AL590483.1	ENSG00000229960	lncRNA	0.639	0.451-0.905	0.0117639
AC021028.1	ENSG00000226659	lncRNA	1.542	1.085-2.190	0.0156879
LINC02649	ENSG00000215244	lncRNA	1.418	1.001-2.009	0.0494922
AC127070.1	ENSG00000236617	lncRNA	1.891	1.321-2.707	0.000505312
AC018926.3	ENSG00000277548	lncRNA	1.481	1.042-2.103	0.0283413
AC023590.1	ENSG00000225885	lncRNA	0.684	0.482-0.969	0.0326999
AC004471.2	ENSG00000272682	lncRNA	1.428	1.003-2.033	0.0483372
AC005841.1	ENSG00000258092	lncRNA	1.649	1.160-2.343	0.00527926
AL031666.1	ENSG00000231119	lncRNA	0.686	0.483-0.973	0.0347558
